# Supplementary material for: Immunomodulatory effects of icariin in a myocardial infarction mouse model
Source: Bioengineered. 2022 May 17;13(5):12504–15. doi: 10.1080/21655979.2022.2076453 (PMC9276034; doi:10.1080/21655979.2022.2076453)
Supplement: Supplemental Material [file KBIE_A_2076453_SM5677.zip]

Archive with 7 entries (6 files):
- supplementary/
- supplementary/certificate.pdf
- supplementary/Heart Foxp3.zip
- supplementary/Heart IFN.zip
- supplementary/Raw data immuno.pptx
- supplementary/raw data.pdf
- supplementary/Spleen.zip
